# Supplementary material for: Role of Plasmodium falciparum Kelch 13 Protein Mutations in P. falciparum Populations from Northeastern Myanmar in Mediating Artemisinin Resistance
Source: mBio. 2020 Feb 25;11(1):e01134-19. doi: 10.1128/mBio.01134-19 (PMC7042691; doi:10.1128/mBio.01134-19)
Supplement: TABLE S4 [file mBio.01134-19-st004.xlsx]

## Sheet: Sheet1
Table S4. Effect of different K13 mutations on parasite fitness
Mutations tested	Effect on fitness	Strains used	Method used for growth assay	Introduction of mutation	Publication
C580Y, R539T, or I543T	C580Y high fitness cost in V1/S line (culture adapted in 1976 before ART usage)	recent cambodian isolates (Cam3.II, CamWT, Cam5)	pyrosequencing codon 539, 543, or 580	ZFN	Straimer et al., 2017
	No fitness cost by C580Y in Cam3.II and CamWTC580Y (recent cambodian isolates)	older V1/S line that was culture adapted in 1976		Same background control
	R539T and I543T impose high fitness cost
C580Y or R561H	much higher fitness costs of C580Y Vs R561H	Wild-type parasite isolated from Thailand-Myanmar border	deep sequencing of kelch13 amplicons	CRISPR/Cas9	Nair S et al, 2018
	(both compared to the WT tranfection control)	in 2008		or synonymous control edits
		pfcrt-N326S and pfarps10-V127M in the background
WT, K438N, G538V,	Higher relative fitness cost of C580Y when compared to E252Q and 538V	seven genetically distinct field isolates	microsatellite genotyping	Field isolates with mutations	Tirrel AR et al., 2019
C580Y, E252Q	in parasite isolated in 2011 from a patient in Thailand with high clearance rates	from Thailand–Myanmar border between 2008 and 2011
		All compared to each other and NF54
